# Supplementary material for: Bact-to-Batch: A Microbiota-Based Tool to Determine Optimal Animal Allocation in Experimental Designs
Source: Int J Mol Sci. 2023 Apr 26;24(9):7912. doi: 10.3390/ijms24097912 (PMC10178137; doi:10.3390/ijms24097912)
Supplement: Supplementary file 1 [file ijms-24-07912-s001.zip]

Archive with 1 entries (1 files):
- ijms-2345423-supplementary.pdf
